# Supplementary material for: Institutional barriers and enablers to implementing and complying with internationally accepted quality standards in the local pharmaceutical industry of Pakistan: a qualitative study
Source: Health Policy Plan. 2019 Jul 13;34(6):440–9. doi: 10.1093/heapol/czz054 (PMC6736431; doi:10.1093/heapol/czz054)
Supplement: czz054_Supplementary_Files [file czz054_supplementary_files.zip]

Archive with 4 entries (3 files):
- czz054-suppl_data/
- czz054-suppl_data/czz054_supplemnetary file S2.docx
- czz054-suppl_data/czz054_supplementary file S1 COREQ.pdf
- czz054-suppl_data/czz054_supplementary file S3.docx
